# Supplementary material for: Dietary monounsaturated fatty acids reduce nerve inflammation and improve nerve function in murine models of obesity
Source: Front Immunol. 2026 Apr 15;17:1769812. doi: 10.3389/fimmu.2026.1769812 (PMC13125118; doi:10.3389/fimmu.2026.1769812)
Supplement: Supplementary file 1 [file Table1.xlsx]

## Sheet: Raw data file
		Units:		pg/mL			pg/mL			pg/mL			pg/mL			pg/mL			pg/mL			pg/mL			pg/mL			pg/mL			pg/mL			pg/mL			pg/mL			pg/mL			pg/mL			pg/mL			pg/mL
				Eotaxin			G-CSF			GM-CSF			IFNγ			IL-1α			IL-1β			IL-2			IL-3			IL-4			IL-5			IL-6			IL-7			IL-9			IL-10			IL-12p40			IL-12p70
		Assay Buffer	Dilution Factor	FI	Obs Conc.	Exp Conc.	FI	Obs Conc.	Exp Conc.	FI	Obs Conc.	Exp Conc.	FI	Obs Conc.	Exp Conc.	FI	Obs Conc.	Exp Conc.	FI	Obs Conc.	Exp Conc.	FI	Obs Conc.	Exp Conc.	FI	Obs Conc.	Exp Conc.	FI	Obs Conc.	Exp Conc.	FI	Obs Conc.	Exp Conc.	FI	Obs Conc.	Exp Conc.	FI	Obs Conc.	Exp Conc.	FI	Obs Conc.	Exp Conc.	FI	Obs Conc.	Exp Conc.	FI	Obs Conc.	Exp Conc.	FI
		Standard 1	1	32	0.54	0.64	17	0.64	0.64	9	OOR <	0.64	22.5	0.68	0.64	20.5	OOR <	0.64	6.5	0.66	0.64	10.5	0.64	0.64	16.5	0.64	0.64	39	0.64	0.64	20	0.62	0.64	27	0.6	0.64	18	0.64	0.64	---		0.64	22.5	0.4	0.64	51	OOR <	0.64	15
		Standard 2	1	69	3.46	3.2	28	3.2	3.2	14.5	5.4	3.2	43	3.07	3.2	26	6.69	3.2	13	3.11	3.2	21.5	3.2	3.2	47	3.2	3.2	194.5	3.28	3.2	60	3.33	3.2	67	3.42	3.2	28	3.2	3.2	13	3.2	3.2	35	4.29	3.2	64	5.9	3.2	20
		Standard 3	1	331	15.32	16	80	16	16	34.8	15.1	16	145	15.84	16	33.5	14.9	16	49.5	16.17	16	77	16	16	190	16	16	895.5	15.54	16	357.5	15.5	16	260.8	15.05	16	71.5	16	16	21	16	16	63	14.1	16	83	14.46	16	30
		Standard 4	1	2420	83.02	80	356	80	80	390	82.07	80	646	83.85	80	117.5	80.67	80	237.5	80.39	80	378	80	80	814	80	80	3906.5	80.79	80	2730.8	81.85	80	1406	84.74	80	293.5	80	80	114.5	80	80	242	85.77	80	235	81.44	80	81.5
		Standard 5	1	8124.8	384.41	400	1586.8	400	400	3900	395.78	400	2647.3	388.82	400	689	399.63	400	1154	397.67	400	2276	400	400	2814.5	400	400	11205.5	414.74	400	11213	392.45	400	4931.8	389.01	400	1165	400	400	681.8	400	400	909.8	392.35	400	867	400.8	400	402.5
		Standard 6	1	12888	2159.79	2000	6024.3	2000	2000	15817.5	2036.42	2000	9772.5	2021.44	2000	3927	2000.1	2000	4148	2006.45	2000	7949	2000	2000	8021	2000	2000	17628	1709.17	2000	19651	2108.16	2000	12637.5	2015.38	2000	3464.8	2000	2000	3869.5	2000	2000	3808.5	2005.72	2000	3057.8	1989.82	2000	2728
		Standard 7	1	13942	9755.1	10000	15882	10000	10000	20928	9351.15	10000	18005.5	9922.23	10000	12365	10000.1	10000	6732.5	9954.64	10000	16203.5	10000	10000	16536.5	10000	10000	21616	15481.8	10000	21592	8940.83	10000	21031	10020.8	10000	7995	10000	10000	12822.5	10000	10000	12271	9997.08	10000	8887	10018.7	10000	8618
SCN (30 weeks)	Mouse ID #	Label
SD	1	S1	1	3068	104.87		19	1.1		16	6.4		40	2.71		93	63.47		12	2.74		45	8.65		19	0.85		10	0.14		20	0.62		114	6.37		22	1.65		107	75.83		43	6.99		60	4		20
	2	S2	1	3198	109.43		20.5	1.45		14	5.04		37	2.35		147	100.36		10.5	2.18		71	14.63		17	0.68		21	0.33		23	0.89		177.5	10.18		26	2.68		114	79.72		45	7.69		99	21.48		25
	3	S3	1	3257	111.52		19	1.1		17	7.02		48	3.66		135	92.46		13.5	3.3		63	12.8		19	0.85		14	0.21		20	0.62		145	8.24		25	2.42		93.5	68.28		34	3.96		58	3.03		21
	4	S4	1	3772.5	130.46		21	1.57		17	7.02		39.5	2.65		42	23.02		10	1.99		27.5	4.59		18.5	0.81		12	0.17		21	0.71		55	2.63		27	2.94		45.5	38.47		33	3.63		52	OOR <		20.5
	5	S5	1	1683	59.47		20	1.33		13	4.26		24.5	0.9		36	17.37		9	1.62		26	4.25		22	1.1		13	0.19		21	0.71		34.5	1.19		25.5	2.55		39	33.53		34.5	4.12		38	OOR <		25.5
	21	S6	1	3940	136.9		20	1.33		14	5.04		70	6.35		110	75.5		15	3.85		39	7.26		15	0.51		14	0.21		39	2.07		124	6.98		21	1.4		168	109.84		40	5.97		58	3.03		22
	23	S7	1	2129.5	73.61		21	1.57		18.5	7.89		39	2.59		61.5	39.6		10.5	2.18		33.5	5.99		22	1.1		12	0.17		24	0.98		40	1.59		25	2.42		52.5	43.39		35	4.29		44.5	OOR <		24
	24	S8	1	2331	80.12		22	1.8		16.5	6.71		35	2.12		60	38.39		13.5	3.3		32.5	5.76		21	1.02		15	0.22		24	0.98		32	1		23	1.91		32.5	28.09		31.5	3.14		50	OOR <		24.5
	25	S9	1	2232	76.91		21.5	1.68		13	4.26		47	3.54		157	106.84		14	3.48		53	10.5		20	0.93		19.5	0.3		15.5	0.06		86	4.63		22.5	1.78		97.5	70.53		34	3.96		55	1.48		20
HFD-SFA	6	S10	1	2636	90.15		22	1.8		13	4.26		36.5	2.29		89	60.57		11	2.37		35	6.33		15	0.51		15.5	0.23		18	0.41		103	5.69		24	2.16		42	35.86		31.5	3.14		52	OOR <		20.5
	8	S11	1	3440	118.11		18	0.87		11	2.33		49	3.79		79.5	53.54		12	2.74		38	7.03		18	0.77		14	0.21		19	0.52		79	4.19		20	1.15		59	47.7		33	3.63		60	4		21
	16	S12	1	4056	141.45		22	1.8		16	6.4		36.5	2.29		62	40		8.5	1.43		24	3.78		19	0.85		12	0.17		19.5	0.57		59.5	2.93		30	3.73		39	33.53		30	2.66		56	2.01		19
	18	S13	1	4185	146.59		19.5	1.22		15.5	6.08		48	3.66		124	85.09		11.5	2.56		51	10.04		20.5	0.97		17	0.26		17	0.29		125.5	7.07		27	2.94		46	38.83		31	2.98		41	OOR <		24
	32	S14	1	2357	80.96		20	1.33		16	6.4		33	1.88		88	59.84		14	3.48		40	7.49		17	0.68		15	0.22		18	0.41		122.5	6.89		25	2.42		54.5	44.74		33	3.63		47	OOR <		21.5
	34	S15	1	3213	109.96		21	1.57		16	6.4		69	6.23		226	149.63		14.5	3.67		149	32.13		16	0.6		30	0.48		18.5	0.46		203	11.68		22	1.65		113.5	79.44		30	2.66		72	9.56		25
	35	S16	1	3154.5	107.89		19	1.1		14	5.04		63	5.49		122.5	84.07		11	2.37		99	20.99		20	0.93		17	0.26		19.5	0.57		139	7.88		24.5	2.29		72.5	56.1		33	3.63		47	OOR <		27
	37	S17	1	1788.5	62.79		16.5	0.52		13.5	4.66		76	7.09		172	116.41		11	2.37		112	23.91		17	0.68		31	0.5		18	0.41		210	12.09		23	1.91		53	43.73		36.5	4.79		64.5	6.13		22
	39	S18	1	2270	78.14		18	0.87		15	5.74		24	0.85		60.5	38.79		8	1.24		34	6.1		19.5	0.89		10	0.14		15.5	0.06		64	3.22		18	0.64		51	42.36		31	2.98		42	OOR <		20
	40	S19	1	3094	105.77		19	1.1		14	5.04		44	3.18		131	89.8		12	2.74		52	10.27		16	0.6		24	0.38		20	0.62		135.5	7.67		27	2.94		47	39.55		37	4.95		41	OOR <		23
HFD-MUFA	11	S20	1	3347	114.74		16.5	0.52		14	5.04		34	2		59.5	37.98		9.5	1.81		34	6.1		15	0.51		14	0.21		14	OOR <		78	4.13		28	3.2		37.5	32.33		28	2.03		38	OOR <		24
	12	S21	1	2518.5	86.26		19	1.1		13	4.26		55.5	4.57		141	96.43		12	2.74		72	14.86		17.5	0.72		21	0.33		17	0.29		143	8.12		26	2.68		52.5	43.39		32	3.31		43.5	OOR <		25
	13	S22	1	3107.5	106.25		16	0.41		10	0.79		51.5	4.09		123	84.41		13	3.11		103.5	22		17	0.68		30	0.48		15	OOR <		146.5	8.33		20	1.15		51	42.36		27	1.72		52	OOR <		22.5
	14	S23	1	2091	72.38		17.5	0.76		12	3.39		45	3.3		127.5	87.45		8.5	1.43		82	17.14		16	0.6		21	0.33		17	0.29		147	8.36		20	1.15		34	29.4		33	3.63		47	OOR <		22
	15	S24	1	3296.5	112.93		16	0.41		13	4.26		30	1.53		35.5	16.88		11	2.37		28	4.71		18	0.77		15	0.22		19	0.52		22	0.15		26	2.68		32.5	28.09		31.5	3.14		42	OOR <		23
	26	S25	1	3283	112.45		18	0.87		12	3.39		46	3.42		144	98.4		10.5	2.18		69	14.17		19	0.85		26.5	0.42		18	0.41		110	6.12		23.5	2.04		43	36.62		75	18.53		51	OOR <		25
	27	S26	1	2624.5	89.77		22	1.8		17	7.02		49	3.79		142	97.09		16	4.22		72	14.86		19	0.85		25	0.4		22.5	0.85		132	7.46		21.5	1.53		64.5	51.19		32	3.31		63	5.43		21
	28	S27	1	1896	66.18		16	0.41		9	OOR <		46.5	3.48		135	92.46		10	1.99		62	12.57		18	0.77		17	0.26		21	0.71		151	8.6		24	2.16		44	37.36		29	2.35		54	0.93		29.5
	29	S28	1	2641	90.32		20.5	1.45		11	2.33		47	3.54		124	85.09		11.5	2.56		52	10.27		17	0.68		19	0.29		18	0.41		122.5	6.89		24	2.16		52	43.05		28	2.03		51	OOR <		23
	30	S29	1	2543.5	87.08		18	0.87		13	4.26		62	5.37		173	117.04		8	1.24		82	17.14		20.5	0.97		25	0.4		19	0.52		167	9.56		27.5	3.07		58	47.05		34	3.96		54	0.93		22.5
MUFA-DI	7	S30	1	1887	65.9		17	0.64		11	2.33		47	3.54		106	72.71		10	1.99		91	19.18		18	0.77		25	0.4		14.5	OOR <		120	6.74		23	1.91		53.5	44.07		26	1.42		54	0.93		20
	9	S31	1	3129	107		19	1.1		10.5	1.68		42	2.95		53	32.62		14	3.48		38	7.03		16	0.6		14	0.21		14.5	OOR <		34	1.15		23	1.91		47.5	39.91		29.5	2.5		48.5	OOR <		14
	10	S32	1	4111	143.63		19	1.1		12	3.39		34	2		97	66.34		10	1.99		48.5	9.46		14	0.43		17	0.26		13	OOR <		116.5	6.52		20	1.15		45	38.1		30	2.66		51	OOR <		18.5
	17	S33	1	3194	109.29		17	0.64		10.5	1.68		41	2.83		115	78.95		14	3.48		93.5	19.75		17	0.68		22	0.35		16	0.15		151	8.6		21	1.4		45	38.1		50	9.44		39.5	OOR <		21
	19	S34	1	2419	82.99		17.5	0.76		10	0.79		55	4.51		132	90.46		11.5	2.56		77	16		14	0.43		17.5	0.27		18	0.41		201.5	11.59		22	1.65		71	55.19		34	3.96		71	9.11		19
	20	S35	1	1469	52.77		16	0.41		14	5.04		38	2.47		69	45.53		7	0.86		39	7.26		19	0.85		13.5	0.2		17	0.29		38.5	1.48		24	2.16		41	35.1		34	3.96		41	OOR <		22
	31	S36	1	2054.5	71.22		20	1.33		9	OOR <		32.5	1.82		53	32.62		5.5	0.27		30	5.17		21	1.02		12	0.17		16.5	0.22		52	2.43		19.5	1.02		43	36.62		32	3.31		34	OOR <		23
	33	S37	1	1602	56.93		18	0.87		12	3.39		40	2.71		58	36.76		10	1.99		36	6.57		16	0.6		11	0.15		17	0.29		34	1.15		26.5	2.81		30.5	26.27		29	2.35		46	OOR <		19
	36	S38	1	1765.5	62.06		17	0.64		10	0.79		40	2.71		69	45.53		12	2.74		33	5.87		16	0.6		10	0.14		16	0.15		106.5	5.91		24	2.16		40	34.32		45	7.69		46	OOR <		21
	38	S39	1	3723	128.59		20	1.33		11.5	2.89		45.5	3.36		126	86.44		9	1.62		46.5	9		19	0.85		14	0.21		16	0.15		133.5	7.55		21	1.4		64	50.88		39	5.63		54.5	1.21		21
		Units:		pg/mL			pg/mL			pg/mL			pg/mL			pg/mL			pg/mL			pg/mL			pg/mL			pg/mL			pg/mL			pg/mL			pg/mL			pg/mL			pg/mL			pg/mL			pg/mL
				Eotaxin			G-CSF			GM-CSF			IFNγ			IL-1α			IL-1β			IL-2			IL-3			IL-4			IL-5			IL-6			IL-7			IL-9			IL-10			IL-12p40			IL-12p70
		Serum Matrix	Dilution Factor	FI	Obs Conc.	Exp Conc.	FI	Obs Conc.	Exp Conc.	FI	Obs Conc.	Exp Conc.	FI	Obs Conc.	Exp Conc.	FI	Obs Conc.	Exp Conc.	FI	Obs Conc.	Exp Conc.	FI	Obs Conc.	Exp Conc.	FI	Obs Conc.	Exp Conc.	FI	Obs Conc.	Exp Conc.	FI	Obs Conc.	Exp Conc.	FI	Obs Conc.	Exp Conc.	FI	Obs Conc.	Exp Conc.	FI	Obs Conc.	Exp Conc.	FI	Obs Conc.	Exp Conc.	FI	Obs Conc.	Exp Conc.	FI
		Standard 1	1	40	0.5	0.64	---		0.64	---		0.64	21	0.64	0.64	15.5	OOR <	0.64	7	0.58	0.64	---		0.64	16	0.64	0.64	36	0.64	0.64	24.5	0.64	0.64	23	0.64	0.64	27	0.64	0.64	---		0.64	25	0.64	0.64	21	0.05	0.64	---
		Standard 2	1	94	3.73	3.2	16	3.2	3.2	10.5	2.47	3.2	42.5	3.2	3.2	21	12.39	3.2	14	3.58	3.2	14	3.2	3.2	33	3.2	3.2	151.3	3.2	3.2	63	3.18	3.2	56	3.2	3.2	35	3.2	3.2	8.5	3.2	3.2	30	3.2	3.2	26	4.24	3.2	17
		Standard 3	1	361	14.96	16	30	16	16	28	17.61	16	127.3	16	16	27	30.85	16	40	14.64	16	35.5	16	16	116	16	16	859.3	16	16	325	16.03	16	216.5	16	16	77	16	16	15	16	16	56	16	16	38.5	15.69	16	25
		Standard 4	1	2368	81.45	80	100	80	80	210	76.38	80	509	80	80	50.5	84.03	80	208.5	86.44	80	139	80	80	519.5	80	80	3957.5	80	80	2009	80.23	80	1046	80	80	285.5	80	80	48.5	80	80	148	80	80	106	82.5	80	47
		Standard 5	1	9592	420.85	400	362.5	400	400	2704.8	411.92	400	2459.5	400	400	234	378.82	400	882	388.47	400	892.5	400	400	2209	400	400	11859	400	400	9654	397.58	400	4433.5	400	400	1101.8	400	400	314	400	400	641	400	400	389.5	385.96	400	185
		Standard 6	1	15702	1487.45	2000	1790.3	2000	2000	13029	1943.15	2000	10493	2000	2000	1544	1996.27	2000	3422.5	2021.05	2000	5386	2000	2000	7366.5	2000	2000	24235	2000	2000	20079.5	2064.88	2000	13123	2000	2000	3466.3	2000	2000	2488.3	2000	2000	3545.8	2000	2000	1804.5	2028.47	2000	1241
		Standard 7	1	19690.5	OOR >	10000	7786.5	10000	10000	19953	11127.8	10000	23807	10000	10000	8776	10171.1	10000	6663	9936.19	10000	20382	10000	10000	16573	10000	10000	---		10000	22601	8677.53	10000	23026.5	10000	10000	8134	10000	10000	13110	10000	10000	13547.5	10000	10000	7218	9999.98	10000	8521.5
Serum (18 weeks)	Mouse ID #
SD	1	S40	1	10215.5	469.68		219	208.59		13	6.13		11	OOR		46	74.83		9.5	1.65		9	0.24		17.5	0.87		13	0.12		188	9.73		474	36.18		1035	369.41		20	25.88		31	3.7		17.5	OOR <		22
	2	S41	1	9675	427.03		167	148.38		8	OOR <		9.5	OOR		59	100.73		6.5	0.36		11	1.42		15	0.49		14	0.14		107.5	5.67		359.5	27.3		31	1.92		25	35.75		32.5	4.46		22	0.82		21
	3	S42	1	9680	427.41		389	435.97		9	OOR <		21	0.64		66	113.96		8	1.01		10	0.83		12	0.04		13	0.12		79.5	4.13		1893	148.94		17	OOR		16	17.97		21	OOR		24	2.5		16
	4	S43	1	9970	449.78		367.5	406.83		10	1.2		19	0.41		80	139.34		8	1.01		11	1.42		11	OOR		14	0.14		97	5.1		1367	105.35		19	OOR		20	25.88		22	OOR		22	0.82		18
	5	S44	1	12209	674.69		131	110.41		11.5	4.18		15	OOR		46.5	75.86		7	0.58		13	2.61		12	0.04		11.5	0.08		18	0.05		188	13.71		30.5	1.76		27.5	40.65		24	0.13		19	OOR <		16.5
HFD-SFA	6	S45	1	10692	511.09		133	112.45		8	OOR <		15	OOR		89	155.07		10	1.87		18	5.57		10.5	OOR		14	0.14		132	6.95		128	8.9		49.5	7.71		26	37.72		23.5	OOR		18.5	OOR <		20
	8	S46	1	10705.5	512.32		140.5	120.15		14	7.22		20	0.52		50	83.02		9	1.44		14	3.2		14	0.34		15.5	0.18		78	4.05		29	1.1		17	OOR		24	33.78		22	OOR		21	0.05		17
	16	S47	1	9340.5	402.64		218	207.37		10	1.2		18	0.29		41	64.21		10.5	2.08		11	1.42		14	0.34		18	0.23		19	0.16		74.5	4.65		53.5	8.93		18.5	22.92		30	3.2		26	4.24		15
	18	S48	1	9819.5	438.03		140	119.63		14	7.22		10	OOR		60	102.65		8	1.01		8.5	OOR		13	0.19		13	0.12		51	2.45		41	2.03		71	14.2		15	16		15	OOR		28.5	6.47		11
	32	S49	1	11144	554.23		102	81.9		21	13.1		38	2.65		88.5	154.2		24	7.84		28	11.5		13	0.19		30	0.5		87	4.55		93	6.11		3614	2140.57		43	70.11		45	10.57		50	26.65		28
HFD-MUFA	11	S50	1	11155	555.34		152	132.2		9	OOR <		42.5	3.2		65	112.09		8.5	1.22		25	9.72		12	0.04		12	0.1		79	4.11		19	0.33		24.5	OOR		18	21.93		21	OOR		12	OOR <		12
	12	S51	1	11327	572.91		170	151.68		5	OOR <		33	2.05		20	8.42		8	1.01		7	OOR		10	OOR		16	0.19		153.5	8.03		855	65.31		65	12.41		10	6.15		25	0.64		13.5	OOR <		13
	13	S52	1	11172	557.04		141.5	121.18		18	10.84		28	1.46		116	200.25		8	1.01		39	18.12		8	OOR		14	0.14		111	5.85		58	3.36		20	OOR		62	102.88		24	0.13		16	OOR <		16
	14	S53	1	10104	460.53		244	239.77		12	4.89		18	0.29		88	153.34		6	0.15		9.5	0.54		11	OOR		11.5	0.08		74	3.82		111	7.54		19	OOR		20	25.88		23.5	OOR		20	OOR <		18
	15	S54	1	9829	438.76		93	73.4		7	OOR <		13	OOR		102.5	177.99		6.5	0.36		10.5	1.13		11	OOR		14	0.14		97	5.1		41.5	2.07		22	OOR		17.5	20.94		21	OOR		28	6.02		19
MUFA-DI	7	S55	1	12081.5	658.63		54	37.73		11	3.4		18.5	0.35		96	167.04		7.5	0.79		20	6.75		13	0.19		26	0.41		72.5	3.74		212.5	15.68		23	OOR		27	39.68		27	1.67		24	2.5		27
	9	S56	1	11768	621.18		115.5	94.95		14	7.22		50.5	4.21		91	158.51		9.5	1.65		16	4.38		13.5	0.26		11	0.07		128	6.74		230	17.08		24.5	OOR		41.5	67.35		25	0.64		24	2.5		11
	10	S57	1	10528	496.4		174	156.11		11	3.4		29	1.58		68	117.66		7	0.58		18	5.57		9.5	OOR		14	0.14		56	2.76		47	2.5		20	OOR		24	33.78		20.5	OOR		9.5	OOR <		18
	17	S58	1	11029	542.87		167	148.38		10	1.2		16	0.05		40.5	63.13		8	1.01		8	OOR		16	0.64		13	0.12		73	3.76		71	4.37		21	OOR		18.5	22.92		22	OOR		24	2.5		19
	19	S59	1	11274	567.43		207.5	194.72		10	1.2		17	0.17		37	55.35		5	OOR <		12	2.02		37.5	3.88		174	3.68		278	13.93		83	5.32		25	OOR		18	21.93		170	97.72		24	2.5		255
SD	21	S60	1	11005	540.53		84	65.04		15	8.22		34	2.17		64.5	111.16		71	27.81		31	13.3		10	OOR		311	6.39		170	8.85		80	5.08		16	OOR		29	43.58		69	22.89		20	OOR <		134
	22	S61	1	11684.5	611.66		174	156.11		9	OOR <		17	0.17		30	38.68		7.5	0.79		11.5	1.72		13	0.19		13	0.12		40	1.75		24	0.72		22	OOR		14	14.03		28	2.18		23	1.65		12.5
	23	S62	1	10729	514.47		156	136.47		7	OOR <		20	0.52		43	68.51		9	1.44		12	2.02		16	0.64		10	0.05		38	1.62		33	1.41		20.5	OOR		19	23.91		19.5	OOR		19	OOR <		14
	24	S63	1	11781	622.68		128.5	107.88		9	OOR <		11.5	OOR		78.5	136.68		11	2.29		10.5	1.13		11.5	OOR		11	0.07		37.5	1.58		25	0.79		22	OOR		15	16		22	OOR		18	OOR <		14
	25	S64	1	11333	573.54		222	212.26		9	OOR <		21.5	0.7		35	50.76		14	3.58		13	2.61		13	0.19		44	0.82		92	4.83		292	22		19	OOR		20	25.88		30.5	3.45		18	OOR <		27.5
HFD-MUFA	26	S65	1	9748	432.55		116	95.44		8	OOR <		16	0.05		50	83.02		7	0.58		15	3.79		16	0.64		25	0.39		129	6.79		235.5	17.52		18.5	OOR		25	35.75		22.5	OOR		23.5	2.07		16
	27	S66	1	9751	432.78		120	99.39		9	OOR <		11	OOR		58.5	99.77		9.5	1.65		8	OOR		12	0.04		13	0.12		55	2.7		44.5	2.31		19	OOR		21	27.86		22.5	OOR		21	0.05		18
	28	S67	1	10915	531.87		396	445.37		10	1.2		15	OOR		51.5	86.04		5	OOR <		12	2.02		12	0.04		12.5	0.11		92	4.83		15	0.02		22	OOR		13	12.06		28.5	2.44		16.5	OOR <		16
	29	S68	1	10953.5	535.55		279	285.56		6	OOR <		15	OOR		95	165.34		8	1.01		9	0.24		11	OOR		15	0.16		65	3.3		49	2.65		20	OOR		18	21.93		25	0.64		17	OOR <		14
	30	S69	1	9550	417.75		249	246.17		13	6.13		13	OOR		51	85.04		8	1.01		22	7.94		9	OOR		16	0.19		58	2.88		32	1.34		4260	2798.38		32	49.4		23	OOR		15	OOR <		21
HFD-SFA	34	S70	1	11336.5	573.9		241	235.96		10.5	2.47		20	0.52		100	173.79		8	1.01		15	3.79		16	0.64		13	0.12		64.5	3.27		36	1.65		21	OOR		19	23.91		27	1.67		18.5	OOR <		20
	35	S71	1	10875	528.07		264	265.67		8	OOR <		8.5	OOR		102	177.15		11	2.29		10	0.83		9	OOR		13	0.12		49	2.33		104	6.98		19	OOR		14	14.03		23	OOR		26	4.24		11.5
	37	S72	1	12056.5	655.54		136	115.51		7	OOR <		7.5	OOR		43	68.51		7.5	0.79		9	0.24		12	0.04		14	0.14		68	3.48		42	2.11		21	OOR		15	16		23	OOR		19	OOR <		21
	39	S73	1	10599	502.7		124	103.37		13	6.13		20.5	0.58		71	123.17		7	0.58		15	3.79		11	OOR		10	0.05		27	0.84		25	0.79		15	OOR		29	43.58		24	0.13		14	OOR <		22
	40	S74	1	10985	538.59		62	44.96		36	21.98		87.5	9.46		51	85.04		12	2.72		88	48.65		13	0.19		11.5	0.08		79.5	4.13		49	2.65		19	OOR		38	60.83		67	21.79		18	OOR <		65
MUFA-DI	20	S75	1	10132	462.81		149	129.03		11	3.4		20	0.52		67	115.82		15	4		14	3.2		14	0.34		71	1.43		126	6.64		83	5.32		22.5	OOR		15	16		35.5	5.94		25	3.36		33
	31	S76	1	11399.5	580.52		64.5	47.23		373.5	110.63		8	OOR		44.5	71.69		8.5	1.22		11.5	1.72		12	0.04		14	0.14		10627	452.81		58	3.36		19.5	OOR		18	21.93		22	OOR		16	OOR <		14
	33	S77	1	10682	510.18		157	137.54		7	OOR <		27	1.34		65	112.09		8	1.01		18	5.57		14	0.34		30.5	0.52		106	5.59		24.5	0.76		18.5	OOR		46	75.55		24	0.13		23.5	2.07		25.5
	36	S78	1	10440	488.71		224	214.71		8	OOR <		12	OOR		80	139.34		9	1.44		9.5	0.54		12.5	0.11		12	0.1		58	2.88		897	68.53		19	OOR		17	19.95		24	0.13		26	4.24		18
	38	S79	1	9767	434		157	137.54		12	4.89		29	1.58		50	83.02		50	18.89		28	11.5		10	OOR		116	2.44		173.5	9.02		132	9.22		18	OOR		45	73.75		40.5	8.38		20	OOR <		46.5
Serum (30 weeks)	Mouse ID #
SD	1	S80	1	10979	538.01		123.5	102.87		14	7.22		11	OOR		24	22.3		7	0.58		7	OOR		10	OOR		15	0.16		32.5	1.24		121	8.34		628.5	199.42		18	21.93		22	OOR		16	OOR <		18
	2	S81	1	9663.5	426.17		55	38.63		12	4.89		22	0.76		16	OOR <		7	0.58		18	5.57		9	OOR		23.5	0.36		71	3.65		13	OOR		24	OOR		37.5	59.89		28	2.18		15	OOR <		13
	3	S82	1	10987	538.78		87	67.82		7	OOR <		7.5	OOR		33	46.05		8.5	1.22		7.5	OOR		13	0.19		10	0.05		64	3.24		31	1.26		20.5	OOR		16	17.97		17.5	OOR		21.5	0.42		17
	4	S83	1	10607	503.42		92	72.47		11	3.4		15	OOR		47	76.9		8	1.01		15	3.79		16	0.64		11	0.07		44.5	2.04		42	2.11		25	OOR		16	17.97		25	0.64		25	3.36		14
	5	S84	1	10751	516.5		70	52.22		9	OOR <		13	OOR		25.5	26.69		6	0.15		9	0.24		9	OOR		6.5	OOR		13	OOR <		65.5	3.94		23	OOR		10	6.15		23	OOR		19	OOR <		14.5
HFD-SFA	6	S85	1	10655.5	507.78		91	71.54		6	OOR <		8	OOR		13	OOR <		6	0.15		13	2.61		9	OOR		13	0.12		47	2.2		204	15		49	7.56		11.5	9.1		15	OOR		13.5	OOR <		15
	8	S86	1	9943.5	447.69		103.5	83.33		9	OOR <		12	OOR		27	30.85		9	1.44		13	2.61		13	0.19		14	0.14		22	0.44		55	3.12		19	OOR		17	19.95		31	3.7		18	OOR <		11
MUFA-DI	7	S87	1	10746	516.04		112	91.53		10	1.2		23	0.87		43	68.51		9	1.44		15.5	4.09		8	OOR		15	0.16		89	4.66		17	0.18		41	5.09		24	33.78		28.5	2.44		16	OOR <		22
	9	S88	1	10181	466.83		128	107.38		8	OOR <		8	OOR		26	28.1		6	0.15		8	OOR		9	OOR		13	0.12		90	4.72		39	1.88		33	2.56		17	19.95		21	OOR		15	OOR <		15
	10	S89	1	10151	464.37		78	59.52		9	OOR <		10	OOR		98	170.43		6	0.15		7.5	OOR		11	OOR		12	0.1		89	4.66		32	1.34		41	5.09		16	17.97		22	OOR		21	0.05		13.5
HFD-MUFA	11	S90	1	10699	511.73		219.5	209.2		10	1.2		6	OOR		52.5	88.04		3	OOR <		5.5	OOR		14.5	0.41		12.5	0.11		59	2.94		71	4.37		33	2.56		13	12.06		20	OOR		17.5	OOR <		16.5
	12	S91	1	11138	553.63		89	69.67		16	9.15		14	OOR		255	408.71		6	0.15		9	0.24		9	OOR		13	0.12		28.5	0.95		42	2.11		22.5	OOR		27.5	40.65		20.5	OOR		17.5	OOR <		13
	13	S92	1	12268	682.3		59	42.25		9	OOR <		14	OOR		81.5	141.99		9	1.44		15.5	4.09		12.5	0.11		9	0.03		49	2.33		381.5	29.02		22	OOR		21	27.86		29	2.69		21	0.05		19
	14	S93	1	12910	773.07		113	92.51		6.5	OOR <		9	OOR		106	183.82		7.5	0.79		14	3.2		11	OOR		10	0.05		33	1.27		31	1.26		601.5	189.24		11	8.12		20	OOR		12.5	OOR <		12
	15	S94	1	11803	625.22		108	87.66		43.5	25.63		60	5.46		93	161.93		15	4		71	37.94		12	0.04		60	1.18		102	5.37		61.5	3.63		20	OOR		101	161.08		34	5.2		17.5	OOR <		29
HFD-SFA	16	S95	1	12729	745.89		131.5	110.92		10	1.2		15	OOR		40.5	63.13		20	6.14		12.5	2.31		15	0.49		65.5	1.31		93	4.88		52	2.89		21	OOR		18	21.93		35	5.69		37	14.28		20
	18	S96	1	10975	537.62		163.5	144.56		8	OOR <		15	OOR		68	117.66		7	0.58		8	OOR		12	0.04		9	0.03		46	2.14		20.5	0.45		17	OOR		17	19.95		23	OOR		20	OOR <		12
MUFA-DI	17	S97	1	10812	522.15		296	308.52		7	OOR <		9	OOR		53.5	90.02		7	0.58		9.5	0.54		19.5	1.17		11	0.07		138	7.25		78	4.92		36	3.52		37	58.95		21.5	OOR		25	3.36		14.5
	19	S98	1	11886	634.95		145	124.83		7	OOR <		16	0.05		38	57.6		153	62.7		11	1.42		11	OOR		363	7.37		400	19.29		119.5	8.22		18	OOR		19	23.91		51.5	13.75		16	OOR <		91
	20	S99	1	10515	495.25		137	116.54		11	3.4		12.5	OOR		347	535.69		7.5	0.79		13	2.61		91	12.11		1514	27.67		339	16.65		471	35.95		17.5	OOR		27.5	40.65		325	208.28		50	26.65		306
SD	21	S100	1	11458.5	586.8		145.5	125.35		9	OOR <		10	OOR		35	50.76		8	1.01		9.5	0.54		10	OOR		12.5	0.11		45	2.08		51	2.81		20	OOR		14	14.03		20	OOR		20	OOR <		15.5
	22	S101	1	10951.5	535.36		259	259.12		11.5	4.18		18	0.29		67.5	116.74		6	0.15		14	3.2		10	OOR		8	0.01		57	2.82		55	3.12		22	OOR		9	4.18		25.5	0.9		22.5	1.23		15
	23	S102	1	10750	516.4		125	104.37		17	10.02		46	3.64		47	76.9		229.5	95.45		27.5	11.21		12	0.04		625	12		668.5	30.35		111.5	7.58		22	OOR		101	161.08		126	61.89		22	0.82		153
	24	S103	1	10351.5	481.11		101	80.95		13	6.13		12	OOR		68	117.66		6	0.15		17	4.98		11.5	OOR		12	0.1		82	4.27		29.5	1.14		2306.5	1064.83		30	45.53		29.5	2.95		28	6.02		18
	25	S104	1	8758	363.33		101	80.95		28	17.61		87.5	9.46		90	156.79		7.5	0.79		209.5	119.03		14.5	0.41		19.5	0.27		65	3.3		46	2.42		19	OOR		348	433.11		23	OOR		22.5	1.23		17
HFD-MUFA	26	S105	1	10779	519.08		150.5	130.61		7	OOR <		9	OOR		65	112.09		8	1.01		10	0.83		12	0.04		12.5	0.11		42	1.88		47	2.5		18	OOR		14.5	15.01		22	OOR		25	3.36		20.5
	27	S106	1	9638.5	424.3		151	131.14		13.5	6.69		9.5	OOR		70.5	122.26		7	0.58		10.5	1.13		18	0.94		10	0.05		41	1.82		28	1.03		25	OOR		15	16		23	OOR		23	1.65		15
	28	S107	1	10672.5	509.32		198	183.5		9	OOR <		13.5	OOR		51	85.04		7	0.58		66	34.8		11.5	OOR		11	0.07		183	9.49		60	3.51		21	OOR		16	17.97		22	OOR		28	6.02		14
	29	S108	1	8874	370.87		170	151.68		10	1.2		11.5	OOR		58.5	99.77		6	0.15		11	1.42		13.5	0.26		11	0.07		31	1.13		103	6.9		206	55.1		20	25.88		29	2.69		18	OOR <		18
	30	S109	1	9655	425.54		94	74.34		8.5	OOR <		10.5	OOR		64	110.22		8	1.01		8	OOR		10	OOR		23	0.35		61	3.06		27	0.95		62	11.5		17.5	20.94		25	0.64		23	1.65		15
MUFA-DI	31	S110	1	10838	524.59		250.5	248.1		11	3.4		12	OOR		31	41.18		20.5	6.35		11.5	1.72		18	0.94		18	0.23		97.5	5.13		77	4.85		22.5	OOR		19.5	24.9		36	6.19		21	0.05		25
	33	S111	1	9734.5	431.53		117	96.43		16	9.15		13	OOR		65	112.09		7	0.58		18.5	5.86		11.5	OOR		19	0.25		25	0.68		43	2.19		30	1.6		29	43.58		36	6.19		22	0.82		16
HFD-SFA	32	S112	1	11343	574.58		144	123.78		10	1.2		11	OOR		44	70.64		8	1.01		10	0.83		11	OOR		10	0.05		16	OOR <		53	2.97		28	0.96		15.5	16.99		21.5	OOR		23.5	2.07		17.5
	34	S113	1	11205.5	560.43		70	52.22		7	OOR <		12	OOR		36.5	54.21		7	0.58		9	0.24		11	OOR		8	0.01		41	1.82		251	18.75		20	OOR		14	14.03		45	10.57		16	OOR <		14
	35	S114	1	11549	596.61		122.5	101.87		18	10.84		33	2.05		17	OOR <		11	2.29		62	32.3		8.5	OOR		12	0.1		45	2.08		15	0.02		56	9.69		134	204.45		28	2.18		13.5	OOR <		12
MUFA-DI	36	S115	1	9715	430.05		214	202.52		7	OOR <		12	OOR		80	139.34		8	1.01		11	1.42		12	0.04		16	0.19		23	0.52		40	1.96		23	OOR		26	37.72		21	OOR		19	OOR <		16
	38	S116	1	10680.5	510.04		176	158.34		11	3.4		19	0.41		79	137.57		6	0.15		10	0.83		15	0.49		13	0.12		65	3.3		32	1.34		36	3.52		19	23.91		11	OOR		20.5	OOR <		8.5
HFD-SFA	37	S117	1	10223	470.3		121.5	100.88		25	15.78		20	0.52		40.5	63.13		7	0.58		16.5	4.68		10	OOR		7.5	OOR		2319.5	91.35		30	1.18		108	25.3		39	62.71		24	0.13		18	OOR <		18
	39	S118	1	11799	624.76		158.5	139.15		12	4.89		22	0.76		89	155.07		7	0.58		12	2.02		12	0.04		14	0.14		42	1.88		34	1.49		19	OOR		17	19.95		29	2.69		28	6.02		16.5
	40	S119	1	12790	754.9		144	123.78		8	OOR <		14	OOR		58	98.81		7	0.58		9	0.24		13	0.19		12	0.1		39	1.68		55	3.12		21	OOR		15.5	16.99		17	OOR		32	9.65		16.5
[truncated: 50 more columns]
